# Supplementary material for: Lineage-Specific Conserved Noncoding Sequences of Plant Genomes: Their Possible Role in Nucleosome Positioning
Source: Genome Biol Evol. 2014 Sep 5;6(9):2527–42. doi: 10.1093/gbe/evu188 (PMC4202324; doi:10.1093/gbe/evu188)
Supplement: Supplementary Data [file supp_evu188_Hettiarachchi_Suppl_dicot_specific_CNSs.txt]

>4_14759662_14759699_UTR
GGGACAGTGTCAGTGCATTTTAAGCTGCTTCTGCTCCC
>2_17871494_17871530_intergenic
AAGCTTTGTTTGCAATGGAGGAAACAAGAAAGAGAGA
>2_13990875_13990901_UTR
TAACAATAATAATTGGAAGAAGAAGAA
>2_249589_249627_intergenic
CAAAGAAGGCTGGTACTACCGTTGCATCGGCGTCGACCC
>2_18718306_18718340_intergenic
GCTTATCGCATGTTTGCTTCACGCAAACAACTAAA
>2_10084075_10084110_intergenic
AAAGGCATTTGGACAAGAGAGTCAATGCCAATCATA
>2_9564613_9564665_UTR
CTGGAGATTAAGAGATGAGAATGGAGACCAAAAGCTATAGAAGAAGAATGAGG
>3_1726079_1726100_intergenic
AATAATAAATAAACAAACAGAA
>3_18556019_18556070_intron
CTGTCGCCATCCCGAAACTAGAGTAAATGTGTGAAAGGTATTAAACGTATTT
>3_2578392_2578454_intergenic
ATGATAGACTTGTGAGTGAAGAAAAATGTATCGAAAAAGACTGGTTTAGAGTCAAAGACAAGA
>3_898952_898987_intergenic
AATAAAAAGTCAAGTAGATCTTAAAAAAAAAAAAAA
>5_19045735_19045764_intergenic
TTGAACCACCTAACAACCACCACTTTCCTT
>5_4234191_4234236_intergenic
CACAAGATTCCAAACAAAGAGAATTGATAGAAAGTGAGATTTGCAA
>5_23295781_23295810_intergenic
TGCCATTAATGGAGGCGACAACACTTGGAT
>5_25826726_25826783_intron
TCCTATGGGGATTCCTGTAGACTGTGGGTTCTGAGCAATCATGACGGTGACACCACAG
>5_20796136_20796173_intergenic
GATGAAGCAAAATTAATCTAATCCAACACTTGATCTGA
>5_24971366_24971388_intergenic
TTTTTTTTTTCCTTAAAATATTT
>5_25629554_25629600_UTR
TGTGGTTGGAGTGTGGATAAGGTGAGATTTCCCTTCAGTCCTATTGG
>5_18866295_18866352_UTR
ACAGGTCTTGCGACACAGTTAGCTTTTGATTTGATAAGCTTACTGTTACTTTAACCCT
>5_25345699_25345747_UTR
GAGATCCGATTCCTTATCTTTTCTGTCTTGGCTCGAGATCCGAGCCAAG
>1_26680380_26680407_UTR
ATATAAAAAACAAAACTTATAATAATGA
>1_11630660_11630692_intergenic
TTTGTGTGAAGTATATGTGAGAAAATGACACTT
>1_12096078_12096123_intergenic
TTAGGACCCCAACAGCTCAAGAACATAACCGTTCTAAGTGACTCTT
>1_23909026_23909050_intergenic
GCCGTTGATTGCGGTTGGGAATAAA
>1_22204542_22204578_UTR
TCAATCAAGACGCTGTAGGAGAAAACACCCGGTCATC
>1_130553_130579_intergenic
GATAAGGAAGGAAGGGCGGAGATTCAA
>1_24748165_24748191_intergenic
AATAATAATCATACATTATAAAAAAAA
