# Supplementary material for: Lineage-Specific Conserved Noncoding Sequences of Plant Genomes: Their Possible Role in Nucleosome Positioning
Source: Genome Biol Evol. 2014 Sep 5;6(9):2527–42. doi: 10.1093/gbe/evu188 (PMC4202324; doi:10.1093/gbe/evu188)
Supplement: Supplementary Data [file supp_evu188_Hettiarachchi_Suppl_monocot_specific_CNSs.txt]

>9_14800279_14800313_intergenic
TGCCATTGCCAGCTAGAGAGAGAGAGAGAGAGAGA
>9_22287441_22287566_UTR
AATACATACATATTTGTGAACTGTCCAGGGCTTGGCCGATAACCCTCAAGTCAATTAGCACCATGAGATTTGTCAGATTG
TAAAAAACTTACTAGCAGGTAGAACAATGTAAATACCTACTTGGAA
>9_18373129_18373160_intergenic
CCCTTCCACTCAAAGACATGTACATGTTCTTG
>9_16788678_16788756_intergenic
TGATCCACCACTATGGTGTGAGGGCGATAGGGGCACATGGTCTGGTGGCTCGGCTAAAAAGGGACTCATCAACTAAAAG
>9_15502713_15502762_intron
ACACATGCTCACACATGGATGGGCTCCATGTGTTTCAATAAAGTCATGCA
>9_21907961_21907998_intron
CTACGTTCTTTATGCATGGAGTGCATGAAAAGTTAGGG
>9_13761126_13761196_intron
TTTCTTATCAATGCATGGCTCTGATTCCAGGGGGATGGGGCTTTGACCTGACATGCCCTATTGCCTAGGAA
>9_20751198_20751241_intergenic
CTCAACCTCCACCACCAGTTCAGATATGCTGGCACCTCCCATCC
>9_13759596_13759650_intron
AGAGAGAAGAGAGAGAGAGAGGGGAAAAAAGTTGCCATCATTACACAATAATGCA
>9_13732801_13732840_intergenic
GCAGAATCTACGGAGCATTCCATTCTCCGAAATGTTCCTG
>9_15280131_15280168_intergenic
GCTTCACTTGGCGGCAACGGAGACGCCGCACCCAACCA
>9_13996171_13996247_intergenic
AGGTGAAGAGGGAGAGCCAAGCGACGAGCGCGGTGCCGAGGAGGACGAGGCCGCCGAGCACCATCCACAGCTGCTCG
>9_5841110_5841195_UTR
AGCAGGAACAATAGCTCTTCCATTACCACTGACACGTCCACTGCCTCTAATACCCCTATTGCTTGGATATGGTGGAGGAA
GATCAT
>9_18641642_18641761_UTR
TCGGCGGTCACCAGCCCTTCCAGCCATCCCTCCATCTCCACGCCGACGCCCATGTCCTCCACCATGAGCACCTTGTTCAT
CCTCTGCTCCGCGTACAGCGGCCAGCAGAGCATCGGCACC
>10_22987147_22987215_intergenic
ATGATGGTTAGCTCCAACAAAAGGAACAAATGGAAGATTGTACCGGTTCACACGGTATGTACTATCAAA
>10_14673846_14673891_intergenic
TGCTTTGATCTTTTCCTTCTTTTGTGTGTATCTCCTTTTCTTATTC
>10_22685545_22685604_intergenic
ATGAGAAGTCTTATCGAAGGGGAATTTTGCACACAAGTGTCTTGGATGAGGGAAGTCTCT
>10_18969271_18969331_intergenic
CATCCAACACCACCTTATTGCCCCCGCTCGGGTGACAAGCCAACGCTACCTGGCTCGGCGA
>10_20488351_20488463_intron
ATCGTGCAGTACATCGACGAGGCGTTCCCCGACGCCGGCGTTCCTCTCCTCCCATCCGACCCCTACGACCGTGCCGTCGC
TCGCTTCTGGGCCGCCTACATCGACGACAAGGT
>12_7282413_7282488_intergenic
CATGAATGCTCACCCACAAGAAGCAGTTCATGATTACAACGTAGTTAATGGTGTAGGTGTAGAAGTATGATGGTCA
>12_25908076_25908143_intergenic
TGGGTGACAAGTGAGGATGTTGGCCACCCATCTCCCTTCACTCCCAAGCTTGTCATTGTCTTTATGCA
>12_39653_39771_intergenic
ACAATTATTGCTTTCCACTCATGCTATAGTGGTGCGACTATTCTTAGAGTTGACCTACAAGAAGAAAAAGTAATATCTAC
AAAAACTGCACACTATCATAATAGTCCCACTTGTTTTCA
>12_24582621_24582707_intergenic
CCACTCACTTCTAGGTGGTACTCCTTTGAACCAACAAAATTTTAACCAAGCTTTGTCTCCAAGCCTGTTTTTGACTGCAT
TGGTGAC
>8_2019899_2019932_intron
AAACACTGGAACACAGTAAATGAAGGAGAATTTT
>8_3365412_3365469_UTR
AGGTATGAGGTACTACTTGCGTCAGGTCCAGCGTTTGGTTGGAGATATGGAAGGAGGA
>8_9774529_9774585_intergenic
GGAGAGATGCATTGCTTTGGCTGGACAGGAGGAGCCCATCCATGTGTATCCATGTGT
>8_24372251_24372300_intron
GACAGTGATGTGGGTGCTAAAGACAACAAAATCCTGAAATTAGGGGATGA
>8_4403024_4403052_intergenic
CTGAAGGTGAGATATTGGAGGAAAACAAG
>8_22601456_22601492_intergenic
TGTTGGGAAGTGAAATCATGGGGCTATAATTGCATGG
>8_5950305_5950361_intron
CATCAAGTGCGACTGCTCCTACGACAACACGACCGTCTGCCACATCACCAAGCTGTA
>8_5108186_5108263_intergenic
CTCTCTCTCTCTCTAGCTCTTTGTGAGCCTGAGCAATAACGCTGCACCCTCTCTCAATAAATGCGATTGCATCCGCTC
>8_19838264_19838290_intergenic
GACTGCGCGCCGCTGCCCGACCACGCG
>8_21277519_21277549_intergenic
AGGTGGAATTGGCTGGACCATCAATTCGGCC
>8_20882046_20882073_intron
GAGGCAGCAACTGCATAACTTGCGAGAA
>8_262095_262131_intergenic
GGAATGATGGGTTTCCTTGTACCCGTACAAATCTCTC
>8_27657252_27657283_UTR
ATTGGCATCCGCCTTTTAAAGGATTTGCTGAT
>11_6142022_6142082_UTR
TGCACCTGGCGGTCATCCTCAGCTCACTTCCATTGTTGATGCTCGACCAGTCGGAGGTGTT
>11_24486580_24486676_intergenic
TGTAGGCATGCCAAACAAATCCAAGTCACTTTGGCCAATGAGCTCATGTATCTTAATGTGTGAAAGATGCTCCCATGTAG
TGCCAAGAAAAGGATAG
>11_27176066_27176129_intergenic
CAGATTCATCAGATTATCCATGAATACATTGAAGGTCACATCTCAAGCTTACATGTTACAATAT
>11_18724437_18724491_intergenic
ACACATGTGACCATGTCTTGGACCTTGTGATTAGATGCAGCTATTATGGGTCAAA
>11_3759124_3759205_intergenic
AGACATTGCAGGTGCGGGGTGTCAGAGGGGAGCATCTAATGCTGCTGACAGCTCATCCCAACAGCACCAACCAGGTCTCT
TC
>11_23511315_23511396_intron
GCAGCTGGCCGAGTTGCCTTGCGCTAGTTATGCTAGGCAATAAGTTTAGCAGCTGCATACATCAAACAGAGCAAACCAGC
TC
>11_6077259_6077303_intergenic
GGCCTAGCATGGTGGATGAGAGCCACTCTGGCTAGCCAAGAAGAC
>11_4060214_4060260_intergenic
TGGTAGTTGGTGGTTGGTAGCCCACATGACATCAGCCCAAAAAGACA
>11_22198250_22198317_intron
CTCCGGCCGCCTCGGGCTGCCGTGGTGGTGCATCGGGTCCGGGCCGGCCGGCACTGACCGGAGCTCCG
>11_16599873_16599914_UTR
TGGTGTCTCTTTGTGGGTTCTCTTTGAATTCACTACTGTTGT
>11_6535478_6535535_intron
TGAGTTCTCTGATGAGCGAAAAGTTGGTGAAGGTGCATTTGGAATAGTGTATAAGGTA
>7_24005761_24005811_intergenic
CATGCTTAACCCTATCTTCTTCGCCCTATGTGCTTTCCATCAGATTCTTCT
>7_26666442_26666545_intergenic
AAAAGAAGGAAATGTTCTCTGAAAAGCTTCCTTTGTCTAGCAACTCCCCCTCTTTGGAGTGGTCTTTTTCTCCCTTTTAC
TTTTTCCTAACACAAAAAGCTCTT
>7_5576243_5576282_intergenic
CTGAAATTATGACATGGGAAATCTTCAAAGTCTGGAACAA
>7_1295004_1295074_intergenic
CTCTCTCTCTTTCTCTCTTTCTTTCTCTCTCCATCTCTATCTATCTATCTCCATGGCCCCTTCTTCCCTAC
>7_22719801_22719838_intergenic
GAGCCGGCTCGGCGCCGGCCGGAAGCTCCACCTCCTCA
>7_19921320_19921418_intron
TGTTTCTCAAAGCAGGACGCCATGCCACCTTATAGGGTCTGGAATTGTCTTCAGCTGAGATACATGTCACAATCCATGGC
CTCAGTTAGGTCAGTGTTT
>7_1570971_1571008_UTR
ATGTTAGTGTTGATGGCTTATAGTTCTCCAGTAATGTT
>7_23684217_23684284_intergenic
CCGATTTCCCAGCCTTAAAACTGGGGTTCAACTCCAACGTCCCCCATTCGTGCGCCCTCAGCCATTGT
>7_24254154_24254226_intron
CTGGCCCAAAGTGCACAAATCATGTAGACCTGTCAATGGTCAACTAGGATGAAAAGGACCAGGAATAAAATGC
>7_24013630_24013668_UTR
CACAGCCCTCTATATATGCCTTGTACAAGCACCAAATCC
>7_29613735_29613779_intergenic
CACAAGAGGAAAGCAAAAAAGGAAGATGCAAAGCAGTGCACATAT
>7_16018320_16018364_intron
CTGCATGACTTGAAATATCAAAGAATGCATTTCAACTTGGAGAAC
>7_24174157_24174207_intron
TCAGCGGTTGTGGAGAGGGTCCGACGAGTTGGGCACTCGCCGCGCGCTGCC
>7_23304512_23304595_intron
GTAAAAGTTCTGTTACATCTCATTGCAGACAGATTCAGAGATGATCATTATATCTAATGCCATATGATATCTTTCTATCT
GCAG
>5_7954623_7954708_intergenic
GGCTTATGATCCCTTAGAATCAGGCTTTTCTTTGCCTTGGTGTGTATCTTCCTCCTTAGAAATGATGCTCCACTCTGCTT
ACTTTT
>5_23955135_23955182_intergenic
GTTGATAAGCAGTTTGTTGTGAGGGGTTCCTTATATGGGGCAACATAG
>5_21003120_21003164_UTR
AAATGTGAACCCCCCAGAAGAACAGCAAGCCAACAAATTAAAGAA
>5_17085318_17085350_intergenic
AATAAAATACTTGATAAAATATTCATAGAAGAT
>5_19466243_19466315_intron
CTGCTAAGTCCTACAGCATCTCCTAGTTCTTCAATACAGAAAGTTTGCCGAGTGATGTAAAGAAGGAACTCGC
>5_24261799_24261848_intergenic
CCCTCCACATTTTTTCATCCGGGCTTGGGACCGGCAAAGGCAGTGTTAAA
>5_26243306_26243331_intergenic
AATCGCAGGGCAATTCTCCTTTGGCA
>6_24316645_24316694_intergenic
CCTGCCCCCTGTCCCCTCAAACAAAATCATGGGATTTCTCAAAACCAAGC
>6_24035674_24035761_UTR
GCCATTGACAACCCTGTGTGGTTGTTTTTCTACTCCGGATCCCTGGTTTTGCTGGCAGATTGTTGAATGCTGTAATCTTT
GTAACCTT
>6_286249_286310_intergenic
CATGATGGGTTCTCACATGAGGGCTTTCACGCAGGCATCATTTTATCTTCCTCTACAAACAA
>6_8132103_8132172_UTR
TCTTGTGTAGGTCCCTAATAATTCAGATTCTTGAAGGTATACAGAAAAATAGCAATAAATTTGTCCTTGC
>6_26784526_26784586_UTR
CATGGAATCAGGGGAGCATCTGAGCCTCTGCAAATTGTGTGGAAGCCCAGAGACACCCCTC
>6_21498704_21498752_intron
TTAATGATTCATTATATGTTCTCTTATTTCAGGTTTGTTGTTTCTGCAG
>6_20889678_20889706_intergenic
TGGAAGCATATCCAACAGCATATCCAGAT
>6_20453508_20453536_UTR
AAGGCCTTGGGACAAGTACTTGAAAGATC
>6_3420499_3420535_UTR
TGAATTCCCTTAAGTTTGTTCAATTTTGCGATTTCTG
>6_16602402_16602447_intergenic
AATACTTAAGAATATATTAAATATTAATGCTAAAAGAGTAAAGGTA
>6_25888868_25888902_intergenic
TTCTAGGCACACACATTCTGCGCTCCTGCCCCCGA
>6_1599593_1599625_intron
TCACGGATTCTATGATGGGTTCAATCAATCCAT
>6_23899442_23899483_intron
GTAATAAACTCCCCCACCTACGCCCTTGGCGACCTCATTTAT
>6_17575882_17575917_intergenic
ATAAATGAGTCAGTGTTACAAATTACAACTTACAAC
>4_20393866_20393943_intergenic
ATAAGGGGACGCTTTATTCCATATACTTTGAGTCTAGAGAGAAAGAGGCCGTACACAGTTCCCGATTCTTTTAGGGCA
>4_28223918_28223961_UTR
TTGAGTGCAACTGTTTGTTTGGATTTCCCTGTCCACTTTGTTCT
>4_24304634_24304716_intergenic
ATTTGCTTAGCCTTGGGAACTTTAGGGCACAAGCAAACATGAGTAGGGTACTCCTTGAGGCTTTATGTCCTTCGTTGCAC
TTT
>4_28349040_28349097_intergenic
TTTCATGGCTGGAAGATTCCGGTTTTGGGACGATGGTGAGACATGACATCTCAGAGCT
>4_31488703_31488796_UTR
AACTGCGGGGAGAAATGCAGCAGGAAGATGATGAGGCAGGCCACGTAGTGGTTCGAGTTCGAGTTGAGTCCCAGGTTCAC
GAAACAGTTCATGC
>4_22705314_22705351_UTR
ATGGACCGTGCAGACACCTCAGGCTTTGTCAGTGGTGG
>4_20262353_20262423_intron
TCTTGCATGGCTATGACTCGACACGCTCCCACAGAACAAAAGGGAGGCGATCTTAAGGGCCATGCTAACAA
>4_34062930_34062974_UTR
ACGTATAGGAAGCGAGAGGTAGAAGACGAAGATGAGGAGGCCGTC
>4_26896649_26896682_intergenic
GGTGAAAAAGATGGGAGCGTGGACAACTGGAAAG
>4_22180415_22180539_intron
TGCACATTGTTCTTCTGGAGATCACACTATGATTTTCAAGATTTTATGTGTGCATATATAAATTTTCCACACTGCTTGAG
TTCTCTCTATTACTATGGAGCTAGACTCCAATGACGTGGTGTACA
>4_26621692_26621746_intergenic
ATTGGCCTTCTTCGCCGTAACCGCCACCTCCCCGCACCCGCCAACGACAGCGACC
>4_22388096_22388177_UTR
CCACCGGTCCCACCACCCGGAGGCGGCGCCGGTGAGGTACCGGAACCCCGACCCGAGCCCGGAGCGGCTCCTCTCGGCCG
CC
>4_32156428_32156520_UTR
CCACGTTAAACTCACCAGAAATCGATTTTTGCCTCCATGACTGGGCAACCATGAGAAAGAACAATCTCAAGGAGCCAAAG
GTGAGGAGAGGCA
>4_28215331_28215380_intergenic
ATGAGGTTGACATCTCACGCAGGGAGAGAGAGAGAGAGAGAGAGAGAGAG
>4_32579454_32579487_intergenic
TTTTGAGGGAACATCCTTCCTTAAAAAGTGACAG
>4_33205510_33205551_intron
AAATCTTGGGACAAACGTACAAAACATGCCACCCCAATGTGC
>4_22868450_22868481_intergenic
GATTTTCTTGCAAGATATGCAGTTGCTGTCTC
>4_22180081_22180203_intron
TGCACATTAGTTCTTGCAATCGTACCATGGTTTACAAGATTTTATGTGTGCATATATAAACTATCCACACTGCTTGAGTT
ATCTCTTCTGTTTTGGAGGTAAACTCCAATGAAGTGGTGTACA
>4_8014421_8014479_intergenic
GTGAAATCTGGTAACATTCTTTTGGATGATAACTTTGTGCCAAAAGTTTCTGACTTTGG
>4_19617952_19617979_intergenic
CCACCAGTCCAAATCATTGGGTTGACCA
>4_24571107_24571156_intergenic
AGTGGCCAGGGCCTCTCGGGCTCGGCCCCGCCGTGAGCTGTGCCACCCAC
>4_5117074_5117103_intron
TGCATATATTCCTAGTATTGCTTTACCCAA
>4_19931613_19931638_intergenic
GGTGAAAACGGATCGGATAATATCTG
>2_11472581_11472648_intron
GCATCTGGCTTGCTTTATCTTCATGAGGAGTGGGAGCAAATTGTTATCCATCGGGACATCAAACCAAG
>2_8556060_8556103_UTR
ATCTTGTCTTCATAGAAGAACTTCTTCATTCGGACAAGACTCTA
>2_23762956_23763095_UTR
AAGGGCCCAGAAAATCACCGAGGGTCAGATCCAGGTGAGTTTAAGCTGGCTCGATTTCAATCTCGCAAGATGGCAGACCA
TATGCCGATTGCCTGGACCGTGTGCGTGTGCTCGAGATCCAAACAAGAAGCTGATCTTGC
>2_34274637_34274676_intergenic
GCAGTTCAATAAAGCTGTGGGAAATTGCAGAGAGAGACCA
>2_5628152_5628237_UTR
AAGGTTGCAAAGATTACAGTCCTCAACAATATGCCGGTAAAAACAGGGATCTGGTGAAAAAACAACCATACAAGGCTGTC
ATGACA
>2_8307703_8307732_intron
TACCTCTCTTGTTCCTCATTCAATGATGAC
>2_6833958_6833980_UTR
GTCAAGCTGCTCTGCTGCATCTC
>2_29790708_29790797_intron
CCCAAATGGAACACTTGGTAGCACAAGGAGAAGCAACAAATGTAACGATGAGCAGAGTCCATGAGCCGGGCATGTAACTG
TGTGCAGCCA
>2_35233364_35233421_intergenic
CCATCAATGTTTGACAAAGCTTAGGTTATCCATCTCTGGGAGATGTGCCACTAGTTTA
>2_31439064_31439129_UTR
CGTGTAAAATCTGAAATGTCAAAAAGAAAGGCAGAGATTACCCATCAGGCGAATCGGTGCTTTATG
>2_24246157_24246212_intergenic
CCCGGAAGACAAGGGTGTGTGTCCTTGTAGAGGGCACAGCTTGCAACCCCAGCTCC
>2_33675459_33675493_UTR
GATATTGGCACAATAGGCTCAATCACTTTTTTCTT
>2_34319853_34319956_intron
GCTCCAGTGATGACTGAATTCACATCATATATCGTTCCAATTCCTGAATGCAGCTCCTATGGGATGTTGCACGTTTGTGG
AGATGAAGAGACATCTGAGGAGTT
>2_29591172_29591264_intron
AATAGGTACCCTTAGATTGCAGCAGGACAAAAGAGCAGTGCTGCTGTATTTGTAGTACTGGTTCTTACCTGGCAAGTAAT
CCCCCTTGCATTC
>2_34399890_34399918_intergenic
AACAACCATCGGTTGTGCGGTCACTTTAC
>2_133203_133269_UTR
CCCCAAGAAGCTCCGCGCGCTCGGTCCAGGCTTGAATCCCTTTGCTCCCTTCGGCATGGGTAACTAC
>2_22297826_22297864_intergenic
ATTTTCTTGCAAGATGTGCAGTTGCTGCCACAAGCTTGT
>2_34320477_34320559_intron
ATCATATATCGTTCCAATTCCTGAATGCAGCATCCTATAAGATGCTGCACATTTGTGGAGATGAAGAGACATATGAGGAG
TTT
>2_8323264_8323302_intergenic
AGCTGTTGCTAGCTGTCCCCTTTCCCCCCATCATGTGAC
>2_29202922_29202984_intergenic
GAAGAAGAAGCCCATGCCCACCGACAGGGCCATGTTTCACCCCCTCACACACCTGCACTATGG
>2_33886576_33886615_intron
CTGCACAACCAAATGAGCTATGTTGGTAACCATATCTGGA
>2_35630816_35630860_UTR
GAGTTCACAGTTCAAGAAAGCCTGTGGAGAGCATGGCCGCAATCT
>2_7280996_7281062_intergenic
TTGCATCAGGAACAGCAAGTCCATTGGGTTGGATGGTGTTCTGGATCCCTAGTGTGTTGGAAGTTAA
>2_30457525_30457557_intergenic
TTCTTGCAAGTAATGCAGTTGTTGCCTCATGCT
>2_31418148_31418195_UTR
AGTAGTGGTCGGTCGGTTGTCTGTAGAGGACACAACTCGATCCAAACC
>2_25991043_25991083_intergenic
ACAGTGCATTTGTTGCGCACACGGACTTTGGCAGCCATTCA
>3_14879081_14879198_intron
TAGTAACGTATTCTGCATGAATCAGCAGGCCCATGTTAACACGGAGAAAATGTCGTTATCAACATCTGCAATTGGAGAGA
TATCATGTTTGTTTTGCTGCCTCTGTCTTCTAACTATT
>3_5915725_5915764_UTR
TATGTAGCTATTTGTCATCTTTTTATCCATGATGATGAAG
>3_1087985_1088035_intergenic
GAAAGCAAAAGCACCCAAGGTGAGAGAGAGAGACATAGAGAGCGAGAGAGC
>3_8456429_8456526_intergenic
GAGGAGTGTATTCCAAGACAAAATGATTGTGTCTCTCGGGGAGGCGTGGATTGGTAAAGCGGAGCGCGGGGTGCTGCAGA
ACATGGGCCTTGACCGAG
>3_14178567_14178690_intron
TCTAAATTTGTTGCTTTGATTTGATATTATCCAGTCAAGAAAGAATCTAGAGTCTAAAAAGCCAAAAGAGAATTATGATG
TTTGGACAATAAAGATCAACGTGAAAGTACCACGATCTCCAGAG
>3_31742068_31742123_intergenic
AATCATAAACCACTCATGACCTAATCACCACATCTTTTTTTGCCCTCATCACTACC
>3_1107198_1107383_intergenic
CGGCACTGCTCGGAGACCTTCTGCTGGAGGTAATACGGGTGGAGGGGGTGGTCGCGGTCGAGGAATCCCCAGCGGCGGGC
GTTGCGGGTGATCTTCAACAGCCGGAGCAGCAGCGCCTCCGCCATGTCGCCGTCCCGGTCACGCGCCACGAACCGCGCCA
CCCGCTCGATCCGCTGCCTCTCCTCC
>3_5406452_5406516_intergenic
CATGCGGAGGAATTAGGTGGATGCGGCAACAAGATAGCCGAGAAATGGACCAAAAGCTGGAGCAC
>3_14348161_14348277_intergenic
TTTGAATATAATGGAAGATTCTGTTCCACATATGACAAGCTGCTTTAATGATGTGTTTGCAGAGACATTTTATGAGTACA
TCACATGACCTTTCTCTATCGCACATGTGGCCCACTG
>3_29797382_29797436_intergenic
CATCCGTTGGGTTCCACCCAATCTCGCTCGCAGGACTTCTCTTTTGTTATCTTCT
>3_15501698_15501786_intergenic
GCACCATCTACTCTAAGTATAGATTTACTGATGCATATTCAATTATGCACCTTCTTTCAGTGTATCTAAAGCGAAATTCG
GTGCAGCAG
>3_29773637_29773674_intergenic
AAACATAAGGAATCTTGTAATCTTTTCACCTTCTTGTC
>3_32793567_32793598_UTR
TTTGAATAAACACACTATAAGACAAGCTCAAA
>3_34452247_34452312_intergenic
TTTGTTTGCCTGTCGCTGTCTGAGGGAATCTAAGTTTTCGTCTGCTTTCGCGCAGTCCAATGCAGT
>3_8445007_8445047_intergenic
TCATCTGTTGTGCAGCGGATTTGCACCGGTGGGCACCTTCC
>3_35339726_35339772_intron
AACCCTCCACCTTTTACATCCGGGCTTGGGACCGGCATTGGCAGTGT
>3_31367667_31367733_intergenic
AGAGAATAAAAAGACCAGATGCCAACAAATCTGCTGTGATTGCTCGTAGTTTAGAAGAAGGTCGTTC
>3_31367773_31367802_intergenic
AACACCCATCCAAGAACCCCACAAAAGGAG
>3_34209488_34209526_intergenic
CAATGGATGCGTCAACGAAAGCGTAAATGAACATGTGTT
>3_26453151_26453188_intergenic
CTCGTGCTCTCTTTGAGGTGGGTTGGCTTCTCCTCCCC
>3_32621525_32621585_UTR
GTGGATGAGGAAGTAGTGTAGGAGGAGCCATCCTTCATCTCAACCTCCAAAAGCTCATCCA
>3_4729959_4730022_intron
CTGCTGCACCGAATTTTGCTTTAGATATGCTGTGTATAGTTGGAATATGTATCAGTGAAACTAT
>3_32006705_32006756_intron
GTGAATCACCACCTACTCCCACTCCTCGTGAAGGTAGAGCAAACCGGATGCG
>3_35008200_35008245_UTR
TGACGCCCACGCACCCACGGATCCAGACCAGCGAAACCCACATGCC
>3_7084540_7084573_intergenic
TCCAAGAGCACATGAAACCTCGAGCATGTCTGTC
>3_4753186_4753247_intergenic
TAACTCCGACTTCCAAATTTGGGTCGCGAGGAGAGGCTCCAATTTAAAGCGGCCCAACACCC
>3_29772883_29772908_intergenic
AAGGTGCTTCTCTTCCACACCAAGCT
>3_34906265_34906308_intergenic
CTTTCCCTCCATGGTTTTCTGTTTCCCTCCACTCGCTCCCCTCT
>3_1969179_1969246_intergenic
GGTTTCCATTAATGCTGCAGCCTGTCTTACACATTTGGTAGCCGGGGGACTTGAATGCTCACCCACAC
>3_10904675_10904733_UTR
TCTGCTACCTCCACTCGCTCTCCGTCGTGTTCCTCTACTTCTTCTACGTGATTTCCTGA
>3_3415274_3415303_UTR
GTCTGCACGTGCCCAACAACAACTCCTGCA
>3_1204058_1204105_intergenic
GAGAGTGGAAGAGAAAGAGGCGGTGATAAACCGTACGAATCACGCAAA
>3_15193846_15193910_UTR
CCGGCCGACGTCCACCGCGACCAGCGTGGCGCTGCACCCCATCCCGGAGAGGTTGTACGCCGCGA
>1_29106909_29107001_intron
GTCGTGCCCTCACGTGTCGGGCATCGTCGGCCTGATCAAGACCAAGTACCCCGACTGGACCCCCGCGATGATCAAGTCGG
CGATCATGACCAC
>1_35178889_35178963_UTR
GCCGTGTGGGCACGTCTACCACGCGGAGTGCATCGGCCTGTGGCTGCAGAGGGGGACGACGTGCCCGGTGTGCCG
>1_23778059_23778124_UTR
TGAACTTGTCTTACAACAATTTATCGGGAAGGATTCCTCGGGGACATCAACTGGACACACTCAATG
>1_17862817_17862853_intergenic
CCGCCACCACTCTCTCCTTCTCTCCCTCCCCTCGCCG
>1_8057062_8057136_intergenic
GTCAGCTGGAAGATCCAGGCGACGCACAGCACCGGCATCCGGATCCGCCGTCCCCGGGCGTCCACCTTGGTGTGC
>1_38052938_38052993_UTR
GACAGGTTCAGAGGAGTGCTAATGTTTGTTTTTGGCACTTAGTGCTACCTCCTGTC
>1_1799463_1799542_intergenic
ATTAATATAAGTGATACGGATCTTAGGATGATCTATCATCATCCATTCCCTGAGTGTCTTTACTGTGCACATGTTGACTA
>1_38508174_38508213_intergenic
GTGGTGGAGAGGAGAAAGGGAGGAAGAAGAGGAGAGCAAG
>1_3950086_3950142_intergenic
GAATCTTCTTAGCTTCCTCCCCAATTCCTAAAAAGCCAAGAGTAGTAGCAGCAGGGA
>1_38046769_38046802_intergenic
CCGTTCCGTTTTTGCCACTATCCAGACAAGGACA
>1_37187407_37187452_UTR
CTGTCTCCTACTCCACTCCTTGTAACCACCTTTCATCTCTCATTGG
>1_5566842_5566874_intron
CTCCCCTCTCTTTGCCCCCATGAAAGCTATCTC
>1_20032425_20032467_intergenic
CTATAAATTGCGCCCCTCGGCCAGACCCCAATTCCCTTTTCCC
>1_37186384_37186411_intron
AGAAGATAAAAACTTTTCAAGAATGGAA
>1_10005464_10005524_intron
ACTAATAATTACAAAGTTAGTTGCATATACATATGCCTTTTTGATGCCACGACCCCATCAA
>1_33765788_33765823_intergenic
GCGGCAAGGAGAGGACAGTCAAACCGCTCGCTGACT
>1_31740616_31740709_intron
AAACTAGCTTCTCGGCACAACTAAAGAAAGCTGCACCAGGAGTACCTATGTAAATGCCTCTCATAAGTACCTGTCATATT
TCATCATTTTCACC
>1_35256510_35256554_intergenic
TTACTCCCTTGCCTTTTAAGCACTCTTTCCTTCCTTACAATTCCA
>1_8358099_8358135_UTR
CACATAAATCTTGAACTTACCTCTAGCTGCAAAAGGA
>1_41739178_41739261_intergenic
ATTGACCGGCATCGATCGCTCCCATCATTCATAGCTAAGTTAGATTCTCGTTGTCTCCCTCTTCATATCCCCCACATGCT
TGTG
>1_16369744_16369868_intergenic
GTAGTTGTCATCAGCCAAACAAGACATACAGGATATGGATTCTCTTATGTCTCTAGAAAATGACAGCTTAGCGGAGGAGC
TTCTTCCTTCCAGAAATGTTTTTTTGGTTCGCCAATCTCGGTATG
>1_31421763_31421819_intergenic
TTGCTTCCATTCTTTCCATCCACCCGCCGATCGACGCGATGCCGACGCCCCAACCCC
>1_29195740_29195805_intergenic
TCTGTGCAAAAGGTGGCCGGGCTGCCCAAAGGAGATTTGTCGCAGCCGGATTGGAAGATTTTGCAC
>1_7840698_7840759_intergenic
CCAAGGTCAATCCAAGGAAGCAAACATACTCATAGTGACAAGGCTTCTCTTTTTTCCAAACC
>1_24856587_24856634_intergenic
GAGTAAATGAACTGAGGATTTGCCTGCATTCAATTGGTTTCACGGGAA
>1_16371303_16371398_intergenic
TTCAGATCAGGCAGAAGGCATGCCAATGTATTGCTGAGAGGATCAGTTTTCAGGACTTTCAGTATTAACTTCTTCACTTA
TGGCTTCCCGGTATTT
>1_35346849_35346895_intergenic
GCCGCCAGTCAAACGCCACGAGCTTTGACCAGTCAACGGTCAAAGTT
>1_27982912_27982968_UTR
TCGAGCTGGAGGACACGACGCGTAGCCCCGGGTTCTTCTGCGGCGACCTGTGGTGCG
>1_25883776_25883860_intergenic
CAGGAGGATTGCCGGCAGGTCCCCCGGTTCGGGGGTAGGCGAGCCGGCCTGTCGGCCCGCGGGACGGCCGCCGTAATCAT
TGCGC
>1_28739047_28739096_UTR
CGCCGCTCCCGGAGCTTCTCCCGCGCCCGCCTCGCCATCGAGGGGTCTTA
>1_11276720_11276750_UTR
ATCATTTTTTTGTGTTGTAAATAAACATTTT
>1_41321469_41321508_intergenic
GGAGGGGGACAGCGCGGCTACAGTTCTGGACAACAAACAA
>1_20541862_20541955_UTR
GGAGAATGTGGTAAAAACTTTCAATTAACGGCGACAGGAGGTTAAATAGTTTCTCACTGGGGTACTGCTCCAATTTTGTT
TGGCTCTACACCAG
>1_3619988_3620022_intergenic
TGACCCAACCGGTGGCCTTGGATCCGGAGATTCTG
>1_41242749_41242788_intergenic
TTCAGTGATTCCGGTCCGGGAGGAGCCTGTGCTGGCCCCG
>1_6462079_6462138_UTR
GAGGAAGCTACGGCGTGTCAGGCTCCCCTTCTGGTCGTGCCCGCCGAATCGGCCGCCGGG
>1_28281808_28281840_intergenic
CCAAATTCTTCTCCGCCTCTCCTCCCCTCCCCC
>1_1622428_1622455_intergenic
CTTTGTAAGAGGTGCCCTTGTCTTTATT
>1_38819869_38819902_intron
GTACTTTACTATTTGAATCTTGGTAAGGTGCCAG
>1_11167208_11167255_intron
GTGAGAGGTCAAATCGTGTCCATGCAAATGGGGAGCAGGAGTGTCAGA
